# Supplementary material for: Transcriptome Profiling of Euproctis pseudoconspersa Reveals Candidate Olfactory Genes for Type III Sex Pheromone Detection
Source: Int J Mol Sci. 2025 Feb 7;26(4):1405. doi: 10.3390/ijms26041405 (PMC11855508; doi:10.3390/ijms26041405)
Supplement: Supplementary file 1 [file ijms-26-01405-s001.zip]

Archive with 4 entries (4 files):
- Table S1 and Table S2.pdf
- Table S3.xlsx
- Table S4.xlsx
- Table S5.xlsx
