# Supplementary material for: Transcriptome Profiling of Euproctis pseudoconspersa Reveals Candidate Olfactory Genes for Type III Sex Pheromone Detection
Source: Int J Mol Sci. 2025 Feb 7;26(4):1405. doi: 10.3390/ijms26041405 (PMC11855508; doi:10.3390/ijms26041405)
Supplement: Supplementary file 1 [file ijms-26-01405-s001.zip › Table S3.xlsx]

## Sheet: Sheet1
Table S3. The BLASTX results of olfactory genes in Euproctis pseudoconspersa transcriptome.
Gene		Best blastp match
Name	ID	Name	Species	E-value	Identity	Acc.number
odorant receptor (OR)
EpseOrco	Cluster-36879.78782	olfactory receptor-2	Diaphania indica	0	0.837	BAG71418.1
EpseOR1	Cluster-103873.0	odorant receptor 94a-like	Spodoptera frugiperda	fall armyworm	0.68	115
EpseOR2	Cluster-123801.0	odorant receptor 60	Peridroma saucia	pearly underwing	0.99	243
EpseOR3	Cluster-130586.0	gustatory and odorant receptor 24	Spodoptera litura	Spodoptera litura	0.68	746
EpseOR4	Cluster-133896.0	odorant receptor 4-like	Spodoptera litura	7e-66	0.5598	XP_022816228.1
EpseOR5	Cluster-134510.0	olfactory receptor 12	Helicoverpa assulta	1e-130	0.5172	AND95946.1
EpseOR6	Cluster-36879.100854	olfactory receptor 10	Helicoverpa assulta	2e-110	0.4665	AGK90017.1
EpseOR7	Cluster-36879.101368	odorant receptor	Helicoverpa armigera	0	0.7985	AIG51887.1
EpseOR8	Cluster-36879.109432	olfactory receptor 38	Mythimna separata	2e-122	0.4662	QNS36229.1
EpseOR9	Cluster-36879.109452	odorant receptor 85c-like isoform X1	Spodoptera frugiperda	0	0.8313	XP_035429720.1
EpseOR10	Cluster-36879.118439	odorant receptor 4-like isoform X1	Spodoptera litura	0	0.7297	XP_022826464.1
EpseOR11	Cluster-36879.119046	odorant receptor 51	Streltzoviella insularis	1e-113	0.6623	QLI62094.1
EpseOR12	Cluster-36879.18794	odorant receptor 23	Hyphantria cunea	1e-129	0.4695	XCT42511.1
EpseOR13	Cluster-36879.124735	olfactory receptor 74	Mythimna separata	2e-123	0.4552	QNS36250.1
EpseOR14	Cluster-36879.124747	olfactory receptor 33	Mythimna separata	1e-100	0.4495	QNS36226.1
EpseOR15	Cluster-36879.125767	olfactory receptor 63b	Mythimna separata	1e-131	0.4643	QNS36248.1
EpseOR16	Cluster-36879.126213	olfactory receptor 74	Mythimna separata	6e-135	0.4741	QNS36250.1
EpseOR17	Cluster-36879.130669	olfactory receptor 25	Mythimna separata	1e-177	0.6286	QNS36222.1
EpseOR18	Cluster-36879.19899	olfactory receptor 74	Heliconius melpomene rosina	5e-28	0.5179	AQQ73539.1
EpseOR19	Cluster-36879.25167	odorant receptor 49a-like	Spodoptera frugiperda	4e-130	0.6187	XP_035447756.1
EpseOR20	Cluster-36879.28538	putative odorant receptor	Peridroma saucia	3e-98	0.4392	AVF19627.1
EpseOR21	Cluster-36879.38667	odorant receptor 85c-like	Spodoptera frugiperda	1e-157	0.5878	XP_035456417.1
EpseOR22	Cluster-36879.44684	odorant receptor 46a-like	Trichoplusia ni	0	0.8159	XP_026741300.1
EpseOR23	Cluster-36879.47932	olfactory receptor 27	Helicoverpa armigera	3e-170	0.6283	ARF06962.1
EpseOR24	Cluster-36879.48985	odorant receptor 60	Athetis dissimilis	2e-92	0.7904	ALM26243.1
EpseOR25	Cluster-36879.49756	odorant receptor 50	Hyphantria cunea	4e-153	0.5443	XCT42507.1
EpseOR26	Cluster-36879.50805	olfactory receptor 33	Mythimna separata	3e-102	0.4495	QNS36226.1
EpseOR27	Cluster-36879.53426	odorant receptor	Helicoverpa armigera	2e-31	0.3799	AIG51899.1
EpseOR28	Cluster-36879.53681	OR31	Helicoverpa assulta	0	0.7506	QKE45423.1
EpseOR29	Cluster-36879.54996	olfactory receptor 12	Helicoverpa armigera	6e-79	0.4264	AND95945.1
EpseOR30	Cluster-36879.56677	olfactory receptor 50a	Mythimna separata	2e-175	0.6465	QNS36237.1
EpseOR31	Cluster-36879.58708	putative odorant receptor OR14	Athetis lepigone	0	0.7873	AOE48019.1
EpseOR32	Cluster-36879.61011	olfactory receptor 33	Mythimna separata	1e-95	0.4249	QNS36226.1
EpseOR33	Cluster-36879.61276	putative odorant receptor	Peridroma saucia	4e-125	0.6173	AVF19636.1
EpseOR34	Cluster-36879.61754	putative odorant receptor	Peridroma saucia	1e-165	0.7066	AVF19631.1
EpseOR35	Cluster-36879.62610	odorant receptor 49a-like	Helicoverpa armigera	0	0.7273	XP_021182925.1
EpseOR36	Cluster-36879.62927	odorant receptor 67c-like	Helicoverpa armigera	2e-50	0.5471	XP_021199008.1
EpseOR37	Cluster-36879.63168	odorant receptor 63	Athetis dissimilis	0	0.7172	ALM26246.1
EpseOR38	Cluster-36879.64284	olfactory receptor 12	Helicoverpa armigera	1e-128	0.5123	AND95945.1
EpseOR39	Cluster-36879.64381	odorant receptor 38	Conogethes pinicolalis	1e-24	0.2934	QEE82756.1
EpseOR40	Cluster-36879.65323	olfactory receptor 33	Mythimna separata	1e-109	0.4682	QNS36226.1
EpseOR41	Cluster-36879.66313	olfactory receptor 50a	Mythimna separata	1e-84	0.6533	QNS36237.1
EpseOR42	Cluster-36879.66486	odorant receptor 45	Athetis dissimilis	0	0.733	ALM26235.1
EpseOR43	Cluster-36879.68413	putative odorant receptor OR61	Athetis lepigone	4e-128	0.5269	AOE48066.1
EpseOR44	Cluster-36879.68680	olfactory receptor 38	Mythimna separata	3e-144	0.5774	QNS36229.1
EpseOR45	Cluster-36879.69781	odorant receptor 67c-like	Spodoptera litura	9e-159	0.6436	XP_022818084.1
EpseOR46	Cluster-36879.70714	putative odorant receptor	Peridroma saucia	0	0.6808	AVF19633.1
EpseOR47	Cluster-36879.70929	olfactory receptor 4	Mythimna separata	1e-143	0.5469	QNS36198.1
EpseOR48	Cluster-36879.71148	putative odorant receptor	Peridroma saucia	3e-105	0.4186	AVF19666.1
EpseOR49	Cluster-36879.71457	putative odorant receptor	Peridroma saucia	2e-64	0.7143	AVF19629.1
EpseOR50	Cluster-36879.72185	odorant receptor	Helicoverpa armigera	1e-92	0.5306	AIG51891.1
EpseOR51	Cluster-36879.73444	olfactory receptor 9	Mythimna separata	6e-135	0.505	QNS36204.1
EpseOR52	Cluster-36879.75245	odorant receptor Or1-like	Helicoverpa armigera	5e-174	0.7791	XP_021198361.1
EpseOR53	Cluster-36879.75613	odorant receptor 13a-like	Trichoplusia ni	4e-170	0.5831	XP_026737285.1
EpseOR54	Cluster-36879.77287	putative odorant receptor OR8	Athetis lepigone	0	0.8051	AOE48013.1
EpseOR55	Cluster-36879.77937	olfactory receptor 23	Mythimna separata	1e-127	0.5275	QNS36220.1
EpseOR56	Cluster-36879.83590	odorant receptor 30a-like	Spodoptera frugiperda	0	0.7054	XP_035459395.1
EpseOR57	Cluster-36879.84668	odorant receptor 4	Manduca sexta	1e-166	0.6253	XP_030020708.1
EpseOR58	Cluster-36879.86764	putative odorant receptor 85e	Helicoverpa armigera	5e-155	0.6697	XP_021183770.1
EpseOR59	Cluster-36879.92860	odorant receptor	Helicoverpa armigera	6e-140	0.5537	AIG51891.1
EpseOR60	Cluster-36879.93050	olfactory receptor 36	Mythimna separata	0	0.6438	QNS36227.1
EpseOR61	Cluster-36879.93239	odorant receptor 46a-like	Helicoverpa armigera	1e-107	0.5862	XP_021194498.1
EpseOR62	Cluster-36879.93241	odorant receptor 46a-like	Helicoverpa armigera	2e-153	0.6412	XP_021194498.1
EpseOR63	Cluster-36879.95399	odorant receptor 67a-like	Trichoplusia ni	8e-80	0.5647	XP_026732930.1
EpseOR64	Cluster-36879.95792	putative odorant receptor	Peridroma saucia	8e-131	0.4754	AVF19661.1
EpseOR65	Cluster-36879.96773	odorant receptor 67c-like	Spodoptera frugiperda	0	0.6701	XP_050562091.1
EpseOR66	Cluster-97557.0	olfactory receptor 4	Helicoverpa assulta	2e-76	0.7366	XP_050562091.1
odorant binding protein (OBP)
EpseOBP1	Cluster-36879.116670	odorant-binding protein 31	Helicoverpa armigera	3e-30	0.5089	ASA40067.1
EpseOBP2	Cluster-36879.83674	odorant-binding protein 12	Mythimna separata	1e-57	0.7966	AWT22237.1
EpseOBP3	Cluster-36879.82986	odorant-binding protein 15	Mythimna separata	1e-50	0.6479	AWT22231.1
EpseOBP4	Cluster-36879.89244	odorant binding protein	Eogystia hippophaecolus	2e-56	0.7521	AOG12873.1
EpseOBP5	Cluster-36879.69713	odorant-binding protein OBP34	Lobesia botrana	1e-45	0.5111	AXF48731.1
EpseOBP6	Cluster-131728.0	odorant binding protein 26	Spodoptera exigua	2e-51	0.5839	AKT26503.1
EpseOBP7	Cluster-36879.83408	odorant binding protein	Athetis dissimilis	3e-20	0.34	QCF41945.1
EpseOBP8	Cluster-36879.101135	odorant-binding protein 21	Chilo suppressalis	5e-37	0.7701	AIL54057.1
EpseOBP9	Cluster-36879.82759	odorant binding protein 30	Spodoptera litura	2e-56	0.5772	QYF65640.1
EpseOBP10	Cluster-36879.94074	odorant binding protein 6	Athetis dissimilis	5e-56	0.5578	ALZ45421.1
EpseOBP11	Cluster-36879.82355	odorant binding protein	Athetis dissimilis	1e-20	0.3438	QCF41945.1
EpseOBP12	Cluster-36879.124989	odorant binding protein 2	Spodoptera litura	1e-46	0.7027	AKI87963.1
EpseOBP13	Cluster-36879.70096	odorant binding protein	Eogystia hippophaecolus	4e-60	0.7742	AOG12873.1
EpseOBP14	Cluster-36879.85059	odorant-binding protein 33	Helicoverpa assulta	1e-41	0.619	ASA40072.1
EpseOBP15	Cluster-36879.54152	general odorant-binding protein 70	Trichoplusia ni	3e-122	0.9457	XP_026739863.1
EpseOBP16	Cluster-36879.82834	odorant-binding protein	Spodoptera frugiperda	3e-42	0.5238	AAR28762.1
EpseOBP17	Cluster-36879.56220	SexiOBP11	Spodoptera exigua	3e-63	0.6169	AGP03457.1
EpseOBP18	Cluster-36879.65135	odorant binding protein 6	Ostrinia furnacalis	1e-38	0.5113	BAV56793.1
EpseOBP19	Cluster-36879.82654	OBP2	Helicoverpa armigera	1e-61	0.7063	AEB54586.1
EpseOBP20	Cluster-36879.119448	Odorant-binding protein 2	Operophtera brumata	3e-96	0.7225	KOB75615.1
EpseOBP21	Cluster-36879.102336	odorant binding protein	Athetis dissimilis	4e-28	0.5238	QCF41964.1
EpseOBP22	Cluster-36879.80728	odorant binding protein	Athetis dissimilis	2e-75	0.9023	QCF41928.1
EpseOBP23	Cluster-36879.90325	odorant-binding protein 4	Mythimna separata	6e-17	0.3565	AWT22220.1
EpseOBP24	Cluster-36879.41021	odorant binding protein	Athetis dissimilis	1e-66	0.7042	QCF41930.1
EpseOBP25	Cluster-36879.83777	odorant-binding protein 6	Mythimna separata	3e-51	0.6508	AWT22243.1
EpseOBP26	Cluster-36879.82803	odorant binding protein 5	Spodoptera litura	8e-31	0.4519	AKI87966.1
EpseOBP27	Cluster-36879.106082	odorant binding protein	Athetis dissimilis	4e-45	0.4255	QCF41929.1
EpseOBP28	Cluster-36879.23865	odorant binding protein 22	Spodoptera exigua	4e-64	0.7591	AKT26499.1
EpseOBP29	Cluster-36879.110312	Odorant Binding Protein 39	Dendrolimus punctatus	3e-103	0.8132	ARO70198.1
EpseOBP30	Cluster-123121.2	odorant binding protein 16	Spodoptera litura	8e-27	0.3879	ALD65890.1
EpseOBP31	Cluster-36879.131206	Odorant binding protein	Operophtera brumata	2e-87	0.8344	KOB73304.1
EpseOBP32	Cluster-137683.0	odorant-binding protein OBP41	Lobesia botrana	6e-22	0.3333	AXF48738.1
EpseOBP33	Cluster-36879.68051	odorant-binding protein 2	Mythimna separata	3e-85	0.6	AWT22223.1
EpsePBP1	Cluster-36879.85204	pheromone binding protein	Helicoverpa armigera	2e-12	0.5156	AAP20936.1
EpsePBP2	Cluster-36879.79252	pheromone binding protein	Helicoverpa zea	6e-64	0.6149	AAC36315.1
EpsePBP3	Cluster-36879.82304	pheromone binding protein 3	Spodoptera exigua	1e-51	0.5256	ACY78413.1
EpsePBP4	Cluster-36879.100181	pheromone-binding protein 4	Spodoptera litura	2e-20	0.4027	AXO77502.1
EpseGOBP1	Cluster-36879.82729	general odorant-binding protein 1	Helicoverpa armigera	2e-71	0.8069	XP_021192665.1
EpseGOBP2	Cluster-36879.82778	general odorant-binding protein 2	Dendrolimus houi	4e-82	0.825	AGJ83354.1
Ionotropic receptor (IR)
EpseIR1	Cluster-36879.74835	ionotropic receptor 21a	Trichoplusia ni	0	0.7325	XP_026731589.1
EpseIR2	Cluster-36879.91920	putative ionotropic receptor IR76b	Athetis lepigone	0	0.7398	AOE47987.1
EpseIR3	Cluster-36879.38046	ionotropic receptor 75c	Mythimna separata	8e-75	0.4623	QNS36190.1
EpseIR4	Cluster-36879.111342	ionotropic receptor 7d.3	Helicoverpa assulta	1e-131	0.4099	AJD81625.1
EpseIR5	Cluster-36879.37791	ionotropic receptor 75a-like	Trichoplusia ni	0	0.7455	XP_026739969.1
EpseIR6	Cluster-36879.69387	ionotropic receptor 7d.3	Helicoverpa assulta	2e-141	0.4111	AJD81625.1
EpseIR7	Cluster-36879.86180	ionotropic receptor 25a	Spodoptera litura	0	0.94	XP_022828195.1
EpseIR8	Cluster-36879.55516	ionotropic receptor 40a	Peridroma saucia	0	0.7844	QHB15319.1
EpseIR9	Cluster-36879.76092	ionotropic receptor 93a	Helicoverpa armigera	0	0.811	XP_021190111.1
EpseIR10	Cluster-36879.75169	ionotropic receptor 41a	Athetis dissimilis	1e-107	0.5714	ALM24942.1
EpseIR11	Cluster-36879.93650	ionotropic receptor 2	Helicoverpa assulta	2e-40	0.5373	AJD81622.1
EpseIR12	Cluster-124225.0	ionotropic receptor 7d	Mythimna separata	1e-107	0.5225	QNS36183.1
EpseIR13	Cluster-94191.0	ionotropic receptor	Helicoverpa armigera	2e-67	0.4737	AIG51915.1
EpseIR14	Cluster-36879.133665	ionotropic receptor	Helicoverpa armigera	1e-49	0.4428	AIG51915.1
EpseIR15	Cluster-36879.101617	ionotropic receptor 68a	Peridroma saucia	0	0.7989	QHB15324.1
EpseIR16	Cluster-36879.86086	ionotropic receptor 75q.1	Helicoverpa assulta	2e-73	0.6032	AJD81638.1
EpseIR17	Cluster-36879.35861	ionotropic receptor 75a-like	Helicoverpa zea	0	0.734	XP_047031162.1
EpseIR18	Cluster-36879.40217	ionotropic receptor 60a2c	Heliconius wallacei flavescens	7e-109	0.3748	AMM70755.1
EpseIR19	Cluster-36879.93929	ionotropic receptor 75a-like	Spodoptera frugiperda	0	0.8099	XP_035433110.1
EpseIR20	Cluster-36879.92727	ionotropic receptor 8a	Peridroma saucia	0	0.804	QHB15316.1
EpseIR21	Cluster-36879.56580	ionotropic receptor 75a-like	Spodoptera frugiperda	5e-111	0.5597	XP_035459405.1
EpseIR22	Cluster-36879.103493	ionotropic receptor 75a-like	Bombyx mandarina	6e-177	0.6536	XP_028032287.1
EpseIR23	Cluster-134313.3	ionotropic receptor 87a	Mythimna separata	0	0.7668	QNS36194.1
EpseIR24	Cluster-36879.89854	ionotropic receptor 75q.1	Peridroma saucia	4e-143	0.5054	QHB15329.1
EpseIR25	Cluster-36879.79405	ionotropic receptor 64a	Peridroma saucia	2e-175	0.6612	QHB15323.1
EpseIR26	Cluster-36879.32198	ionotropic receptor 143a	Heliconius cydno chioneus	2e-111	0.5241	AMM70676.1
EpseIR27	Cluster-36879.133505	ionotropic receptor 3	Carposina sasakii	6e-34	0.3393	AYD42273.1
EpseIR28	Cluster-36879.93500	ionotropic receptor 75a-like	Trichoplusia ni	4e-173	0.7416	XP_026739905.1
chemosensory protein (CSP)
EpseCSP1	Cluster-36879.82632	putative chemosensory protein	Sesamia inferens	7e-10	43.42%	AGY49261.1
EpseCSP2	Cluster-36879.82720	CSP4	Helicoverpa armigera	7e-49	72.48%	AEX07269.1
EpseCSP3	Cluster-36879.117329	chemosensory protein 11	Streltzoviella insularis	3e-34	58.10%	QLI62042.1
EpseCSP4	Cluster-36879.84166	CSP6	Helicoverpa armigera	3e-19	66.67%	AEX07267.1
EpseCSP5	Cluster-36879.26691	chemosensory protein 32	Cnaphalocrocis medinalis	2e-66	84.17%	ALT31614.1
EpseCSP6	Cluster-36879.26690	chemosensory protein 32	Cnaphalocrocis medinalis	1e-66	84.17%	ALT31614.1
EpseCSP7	Cluster-36879.56189	chemosensory protein 13	Mythimna separata	2e-52	87.38%	AWT22251.1
EpseCSP8	Cluster-81.1	chemosensory protein 4	Spodoptera exigua	1e-30	47.11%	AKT26481.1
EpseCSP9	Cluster-36879.82202	chemosensory protein 12	Spodoptera exigua	4e-31	52.78%	AKT26488.1
EpseCSP10	Cluster-36879.100741	chemosensory protein 6	Athetis dissimilis	2e-24	53.51%	AND82448.1
EpseCSP11	Cluster-36117.0	chemosensory protein 5	Chrysopa pallens	1e-39	75.31%	AKW47187.1
EpseCSP12	Cluster-36879.2712	chemosensory protein 4	Spodoptera exigua	2e-28	51.33%	AKT26481.1
EpseCSP13	Cluster-36879.82906	chemosensory protein 31	Cnaphalocrocis medinalis	3e-55	72.50%	ALT31613.1
EpseCSP14	Cluster-36879.4942	chemosensory protein 12	Spodoptera exigua	2e-25	46.79%	AKT26488.1
EpseCSP15	Cluster-36879.9094	chemosensory protein	Eogystia hippophaecolus	1e-35	52.73%	AOG12898.1
EpseCSP16	Cluster-36879.71294	chemosensory protein 8	Agrotis ipsilon	3e-44	68.57%	AGR39578.1
EpseCSP17	Cluster-36879.2113	chemosensory protein 12	Spodoptera exigua	4e-48	64.23%	AKT26488.1
EpseCSP18	Cluster-36879.25684	chemosensory protein 26	Helicoverpa armigera	6e-57	69.35%	ASA40088.1
EpseCSP19	Cluster-36879.81615	chemosensory protein 15	Adelphocoris lineolatus	1e-55	0.8692	AXS78221.1
EpseCSP20	Cluster-36879.47434	chemosensory protein 14	Mythimna separata	1e-43	0.7315	AWT22248.1
EpseCSP21	Cluster-36879.80687	chemosensory protein 16	Spodoptera exigua	2e-57	0.6967	AKT26491.1
EpseCSP22	Cluster-36879.19112	chemosensory protein 9	Mythimna separata	3e-58	0.8525	AWT22257.1
EpseCSP23	Cluster-36879.123591	chemosensory protein 23	Helicoverpa armigera	1e-21	0.5294	ASA40079.1
EpseCSP24	Cluster-36879.82980	chemosensory protein 4	Athetis dissimilis	2e-61	0.6599	AND82446.1
EpseCSP25	Cluster-36879.87477	CSP5	Helicoverpa armigera	1e-51	0.6587	AEB54579.1
EpseCSP26	Cluster-36879.49871	chemosensory protein 12	Grapholita molesta	3e-50	0.5923	QEV81554.1
EpseCSP27	Cluster-36879.83332	chemosensory protein 21	Adelphocoris lineolatus	9e-20	0.8308	AXS78232.1
