# Supplementary material for: Transcriptome Profiling of Euproctis pseudoconspersa Reveals Candidate Olfactory Genes for Type III Sex Pheromone Detection
Source: Int J Mol Sci. 2025 Feb 7;26(4):1405. doi: 10.3390/ijms26041405 (PMC11855508; doi:10.3390/ijms26041405)
Supplement: Supplementary file 1 [file ijms-26-01405-s001.zip › Table S4.xlsx]

## Sheet: Sheet2
unigenes		FPKM																					MA vs FA
name	ID	FA-1	FA-2	FA-3	FH-1	FH-2	FH-3	FB-1	FB-2	FB-3	Pg-1	Pg-2	Pg-3	MA-1	MA-2	MA-3	MH-1	MH-2	MH-3	MB-1	MB-2	MB-3	regulation	log2FC	q value
EpseOrco	Cluster-36879.78782	15.25	2.25	11.37	0	0	0	0	0	0	0	0	0	22.04	35.06	34.11	0	0	0	0	0	0	UP	1.6658	0.0070364
EpseOR1	Cluster-103873.0	0	0	0	4.18	0	0	0	0	0	0	0	0	0	0	0	0	0	0	0.65	0	0	FALSE	NA	NA
EpseOR2	Cluster-123801.0	2.32	0	1.37	0	0	0	0	0	0	0	0	0	1.78	0	0	0	0	0	0	0	0	FALSE	-1.0134	0.94757
EpseOR3	Cluster-130586.0	1.53	0.31	0.76	0	0	0	0.24	1.37	0.13	0.34	0.27	0.31	0.09	1.61	0.94	0	0.68	0	0.06	0.11	0	FALSE	0.017351	0.99554
EpseOR4	Cluster-133896.0	0.65	1.11	0.37	0	0	0	0.19	0.1	0	0.2	0	0.32	0.36	1.05	1.52	12.77	0	0	0.3	0	0.1	FALSE	0.28256	0.96071
EpseOR5	Cluster-134510.0	2.25	0.31	1.31	0	0	0	0	0	0	0.09	0	0.05	0.03	1.01	0.5	0	0	0	0	0.05	0	FALSE	-1.3492	0.7569
EpseOR6	Cluster-36879.100854	2.35	0.75	1.26	0	0	0	0.33	1.49	0	0.21	0.09	0.33	0.9	1.33	2.47	0	0	0	0	0	0.02	FALSE	0.081979	0.96655
EpseOR7	Cluster-36879.101368	5.48	0.76	2.48	0	0	0	0	0	0	0	0	0	1.17	3.81	1.9	0	0	0	0	0	0	FALSE	-0.34975	0.94757
EpseOR8	Cluster-36879.109432	3.8	2.27	3.3	0	0	0	0	0	0.03	0	0	0	1.72	3.01	2.37	0	0	0	0	0	0	FALSE	-0.45668	0.93481
EpseOR9	Cluster-36879.109452	5	1.66	3.87	0	0	0	0.07	0.1	0	0	0	0.11	5	6.08	7.61	0	0	0	0.07	0	0	FALSE	0.80356	0.51491
EpseOR10	Cluster-36879.118439	0	0	0	0	0	0	0	0	0	0	0	0	0	0	0	0	0	0	1	0.25	0.09	FALSE	NA	NA
EpseOR11	Cluster-36879.119046	0.3	0.36	0.6	0.53	0	0.01	11.84	5.15	7.79	1.36	0.69	1.33	0.75	1.35	1.06	0	0	0.09	0.3	0.39	0.95	FALSE	1.255	0.26267
EpseOR12	Cluster-36879.18794	0	0	0	0	0	0	0	0	0.1	0	0	0	5.81	11.36	11.55	0	0	0	0	0	0	UP	8.8782	7.0262e-09
EpseOR13	Cluster-36879.124735	0.36	0.56	0.13	0	0	0	0	0	0.17	1.01	1.73	1.41	523.32	317.63	343.46	0	0	0	0	0	0	UP	10.102	2.154e-120
EpseOR14	Cluster-36879.124747	0.37	0	0.13	0	0	0	0	0.01	0	0	0.12	0	46.54	52.27	66.84	0	0.81	0	0.13	0.04	0	UP	8.4195	2.5339e-09
EpseOR15	Cluster-36879.125767	0	0	0	0	0	0	0	0	0	0	0	0	15.01	7.88	12.27	0	0	0	0	0	0	UP	10.88	3.2008e-15
EpseOR16	Cluster-36879.126213	0	0	0.06	0	0	0	0	0.03	0	0	0	0	5.19	7.35	7	0	0	0	0	0	0.15	UP	8.174	1.8645e-10
EpseOR17	Cluster-36879.130669	1.93	0.34	2.44	0	0	0	0	0	0	0	0	0	1.34	5.12	4.56	0	0	0	2.24	0.17	0	FALSE	1.229	0.50033
EpseOR18	Cluster-36879.19899	0	0	0	0	0	0	0.22	1.27	0.39	0	0	0	14.88	16.78	28.51	0	0	0	0	0	0	UP	9.5761	6.3386e-11
EpseOR19	Cluster-36879.25167	0	0	0	0	0	0	3.79	0.15	0.61	0	0	0	0	0	0	0	0	0	0	0	0	FALSE	NA	NA
EpseOR20	Cluster-36879.28538	2.22	1.07	1.19	0	0	0	0	0	0	0	0	0	0.28	0.29	1.9	0	0	0	0	0	0	FALSE	-0.91641	0.9331
EpseOR21	Cluster-36879.38667	0.72	0	1.46	0	0	0	0	0	0	0	0	0	0	0	0	0	0	0	0.3	0	0	FALSE	-6.9489	0.54409
EpseOR22	Cluster-36879.44684	6.97	4.87	8.78	0	0	0	0	0	0	0	0	0	2.62	8.63	7.46	0	0	0	0	0	0	FALSE	-0.1978	0.94757
EpseOR23	Cluster-36879.47932	0	0	0	0	0	0	0	0	0	0	0	0	0	0	0	0	0	0	0.15	0.03	0	FALSE	NA	NA
EpseOR24	Cluster-36879.48985	0	0	0	0	0	0	0	0	0	0	0	0	0	0	0	0	0	0	0	0	0	FALSE	NA	NA
EpseOR25	Cluster-36879.49756	14.71	6.19	11.06	0	0	0	0	0	0	0	0	0	2.05	2.69	3.7	0	0	0	0.1	0	0.06	DOWN	-1.9559	9.9225e-06
EpseOR26	Cluster-36879.50805	0.3	0.22	0.64	0	0	0	0	0	0	0	0	0	0	0	0.16	0	0	0	0.78	0	0	FALSE	-3.027	0.35182
EpseOR27	Cluster-36879.53426	0.98	0.69	1.07	0	0	0	0	0	0	0	0	0	2.6	7.1	6.86	0	0	0	0	0	0	UP	2.4847	0.037087
EpseOR28	Cluster-36879.53681	23.31	7.81	27.3	0	0	0	0.26	0.91	0.2	0.04	0.07	0	8.98	19.26	14.18	0	1.4	0	0	0	0.04	FALSE	-0.48467	0.85897
EpseOR29	Cluster-36879.54996	5.37	0.67	1.48	0	0	0	0	0	0	0.05	0.2	0	1.45	2.07	3.39	0	0	0	0	0	0	FALSE	-0.11817	0.96446
EpseOR30	Cluster-36879.56677	10.56	6.23	9.48	0	0	0	0.03	0	0	0	0	0	3.16	4.51	5.36	0	0	0	0	0	0	FALSE	-1.0638	0.062475
EpseOR31	Cluster-36879.58708	1.68	1.67	1.55	0	0	0	0.04	1.19	0	0.35	0.43	0.27	0.84	1.3	0.74	0	0	0	0.57	0.31	0.04	FALSE	-0.84534	0.32716
EpseOR32	Cluster-36879.61011	0	0	0	0	0	0	0	0	0	0	0	0	88.51	113.92	106.01	0	0	0	0	0	0	UP	13.498	2.3884e-25
EpseOR33	Cluster-36879.61276	1.49	0.91	1.01	0	0	0	0	0	0	0.12	0	0	0.33	1.45	0.36	0	0	0	0	0	0	FALSE	-0.7495	0.85967
EpseOR34	Cluster-36879.61754	0	0	0	0	0	0	0	0	0	0	0	0	0	0	0	0	0	0	0	0	0	FALSE	NA	NA
EpseOR35	Cluster-36879.62610	1.56	1.03	1.93	0	0	0	0	0	0	0	0	0	0.06	0.31	0.63	0	0	0	0	0	0	DOWN	-2.2193	0.038798
EpseOR36	Cluster-36879.62927	0.45	0.11	0.19	0	0	0	0	0	0	0	0	0	1.24	0.54	0.43	0	0	0	0	0	0	FALSE	1.568	0.57639
EpseOR37	Cluster-36879.63168	7.02	2.99	7.96	0	0	0	0	0	0	0	0	0	1.94	2.15	2.53	0	0	0	0	0.02	0	DOWN	-1.4656	0.006005
EpseOR38	Cluster-36879.64284	11.99	5.03	11.6	0	0	0	0	0	0	0	0	0	6.65	8.94	10.74	0	0	0	0	0	0	FALSE	-0.15452	0.94757
EpseOR39	Cluster-36879.64381	0.29	0.3	0.41	0	0	0	0	0	0	0	0	0	0	0.41	0.27	0	0	0	0	0	0	FALSE	-0.6124	0.94757
EpseOR40	Cluster-36879.65323	1.11	0	1.99	0	0	0	0	0	0	0	0	0	12.69	10.73	13.88	0	0	0	1.35	0.02	0	FALSE	3.6315	0.28267
EpseOR41	Cluster-36879.66313	7.04	2.54	4.01	0	0	0	0	0	0	0	0	0	0.09	4.27	2.49	0	0	0	0	0	0	FALSE	-1.0344	0.80107
EpseOR42	Cluster-36879.66486	8.43	4.12	12.69	0	0	0	1.5	0.42	0.8	0.11	0.23	0.54	5.03	5.06	4.94	0	0	0	0	0.12	0	FALSE	-0.77475	0.42995
EpseOR43	Cluster-36879.68413	3.96	1.71	5.7	0.44	0	0	0.04	0	0	0.07	0	0	0.04	0.11	0.13	0	0	0	0	0	0	DOWN	-5.3689	2.9632e-13
EpseOR44	Cluster-36879.68680	2.5	0.64	1.77	0	0	0	0.05	0.08	0	0	0.03	0.02	2.14	3.31	3.51	0	0	0	0	0	0.08	FALSE	0.84537	0.63791
EpseOR45	Cluster-36879.69781	0.77	0	3.32	0	0	0	0	0	0	0	0	0.02	1.49	3.36	0	0	0	0	0	0	0	FALSE	0.2822	0.97601
EpseOR46	Cluster-36879.70714	2.8	2.77	6	0	0	0	0	0	0	0	0.06	0	0.74	1.55	2.01	0	0	0	0	0	0	FALSE	-1.4744	0.060032
EpseOR47	Cluster-36879.70929	2.91	2.09	3.71	0	0	0	0.06	0	0.11	0	0	0.07	2.09	2.92	2.08	0	0	0	0.19	0	0.25	FALSE	-0.3528	0.94757
EpseOR48	Cluster-36879.71148	4.46	2.07	3.83	0	0	0	0	0	0	0	0	0	2.27	1.39	0.7	0	0	0	0	0	0	FALSE	-1.2849	0.19985
EpseOR49	Cluster-36879.71457	0.83	0	2.61	0	0	0	0	0	0	0	0	0	0	0	0.27	0	0	0	0	0.19	0	FALSE	-3.7949	0.36924
EpseOR50	Cluster-36879.72185	3.48	0.3	3.18	0	0	0	0	0	0	0	0	0	0	0	0	0	0	0	0	0	0	DOWN	-7.6311	8.3265e-05
EpseOR51	Cluster-36879.73444	11.78	3.38	12.5	0	0	0	0	0	0	0	0	0	4.26	7.02	6.26	0	0	0	0	0	0	FALSE	-0.67608	0.67902
EpseOR52	Cluster-36879.75245	4.31	1.9	4.42	0	0	0	0	0	0	0.03	0	0	1.88	2.09	1.85	0	0	0	0	0	0.25	FALSE	-0.90535	0.35865
EpseOR53	Cluster-36879.75613	3.12	1.85	4.86	0	0	0	0.11	0	0.17	0	0.29	0	3.69	5.41	9.37	0	0	0	0	0.13	0.15	FALSE	0.87891	0.38127
EpseOR54	Cluster-36879.77287	8.98	3.35	7.13	0	0	0	0.39	0.82	0.43	0	0	0	3.98	6.87	8.23	0	0	0	0	0	0	FALSE	-0.05476	0.96655
EpseOR55	Cluster-36879.77937	34.06	16.08	45.95	0	0	0	0	0.03	0	0	0	0	23.21	22.42	19.92	0	0	0	0	0	0	FALSE	-0.58031	0.49186
EpseOR56	Cluster-36879.83590	5.24	2.09	5.34	0	0	2.31	0.13	0.27	0.06	0	0.07	0.09	0.98	5.34	5.81	0	0.51	0	0.15	0.19	0.21	FALSE	-0.089441	0.9655
EpseOR57	Cluster-36879.84668	3.27	0.88	5.83	0	0	0	0.09	0.17	0.08	0	0.19	0	1.2	2.25	1.63	0	0	0	0	0	0	FALSE	-0.96871	0.59597
EpseOR58	Cluster-36879.86764	5.93	2.63	4.73	0	0	0	0	0.04	0	0	0	0	0.52	2.12	2.97	0	0	0	0.11	0	0	FALSE	-1.2782	0.22211
EpseOR59	Cluster-36879.92860	8.39	9.68	16.73	0	0	0	0	0	0	0	0	0.16	1.61	2.22	1.52	0	0	0	0	0	0	DOWN	-2.769	4.0673e-10
EpseOR60	Cluster-36879.93050	0.42	0.09	0.31	0	0	0	0	0	0	0	0	0	1.14	1.56	1.13	0	0	0	0	0	0	FALSE	2.2657	0.10678
EpseOR61	Cluster-36879.93239	2.29	0.69	1.85	0	0	0	0	0	0	0.16	0	0.06	1.54	3.52	4.03	0	0	0	0	0.11	0	FALSE	0.89146	0.71981
EpseOR62	Cluster-36879.93241	4.39	1.7	3.58	0	0	0	0	0.05	0	0	0	0	0	0.24	0	0	0.77	0	0	0	0	FALSE	-5.3882	0.10893
EpseOR63	Cluster-36879.95399	1.4	0.28	1.52	0	0	0	0	0	0	0.61	0.07	0.24	0.03	0.36	0.2	0	0	0	0	0	0	FALSE	-2.4455	0.18052
EpseOR64	Cluster-36879.95792	24.81	15.33	31.76	0	0	0	0	0.02	0	0	0	0	5.01	8.72	7.4	0	0	0	0	0	0	DOWN	-1.8133	1.8554e-06
EpseOR65	Cluster-36879.96773	4.52	1.97	6.93	0	0	0	0	0	0	0	0	0.03	3.83	6.16	4.28	0	0	0	0	0	0	FALSE	0.062753	0.96655
EpseOR66	Cluster-97557.0	0	0	0	0	0	0	1.3	2.39	0.74	0.2	0.29	0.47	0	0	0	0	0	0	0	0	0	FALSE	NA	NA
EpseOBP1	Cluster-36879.116670	1.69	1.26	1	0	0	0	0	0.18	0.07	0	0.29	0.13	0.36	1.31	1.84	0	0	0	0.13	0	0	FALSE	-0.26383	0.94757
EpseOBP2	Cluster-36879.83674	10.99	6.5	8.62	1.56	0	0	0	0	0	0.05	0	0	39.08	46.58	44.93	0	0	0	0.05	0	0.05	UP	2.2672	7.4494e-17
EpseOBP3	Cluster-36879.82986	2108.17	877.66	1979.16	1.96	2.66	0	0.48	0.65	0.71	1.89	1.41	3.26	692.83	1204.74	1350.28	0	14.25	2.84	0.76	1.08	0.34	FALSE	-0.63866	0.44104
EpseOBP4	Cluster-36879.89244	16.61	7.96	14.32	0	0	0	0	0.04	0	9.35	8.88	11.27	21.31	20.48	37.39	0	0	0	0	0	0.04	FALSE	0.99597	0.038104
EpseOBP5	Cluster-36879.69713	3.69	2.17	1.61	0	0	0	0	0	0	0	0	0	2.04	2.03	1.05	0	0	0	0	0	0.08	FALSE	-0.64425	0.94757
EpseOBP6	Cluster-131728.0	0.98	2.5	0.08	4	0	0	0	0.08	0	0.17	0.08	0.13	0.15	1.21	1.5	0	0	0	0	0	0	FALSE	-0.55957	0.94757
EpseOBP7	Cluster-36879.83408	215.18	236.7	12.13	8.86	12.3	0	0	2.44	8.9	43.68	111.59	138.95	48.27	55.32	43.87	9.34	0	11.68	1.76	0.84	2.41	FALSE	-1.83	0.58267
EpseOBP8	Cluster-36879.101135	1.44	1.09	1.52	0.37	0	0	0	1.63	0.76	0.47	0.29	0.64	0.74	0.63	0.17	0	0	0	0.44	5.83	0.29	FALSE	-1.4589	0.43039
EpseOBP9	Cluster-36879.82759	16.44	18.11	10.78	12.25	0	0	0	0.11	0.73	2.2	2.57	2.79	1.22	2.17	2.82	0	3	1.68	0	0	0.22	DOWN	-3.0225	4.7365e-06
EpseOBP10	Cluster-36879.94074	5.41	3.23	3.75	0	0	0	0	0.03	0	0	0	0	0.07	0.46	0.59	0	0	0	0.03	0	0	DOWN	-3.5449	7.0327e-06
EpseOBP11	Cluster-36879.82355	236.64	167.06	105.97	5.78	0	0	0	0.43	2.51	4.11	5.36	5.83	53.38	60.95	57.71	0	8.3	0	1.1	0.49	1.15	DOWN	-1.6696	7.8983e-06
EpseOBP12	Cluster-36879.124989	0.83	0	0.12	0	0	0	0	0	0	0	1.62	1.37	46.78	6.78	17.73	0	0	0	0	0	0	UP	6.378	7.3039e-10
EpseOBP13	Cluster-36879.70096	62.85	34.35	55.26	0	0	0	0	0.04	0.16	5.67	6.22	9.43	1962.91	3542.74	2658.07	2.77	21.59	4.92	0.38	0.54	0.45	UP	5.6867	1.1539e-87
EpseOBP14	Cluster-36879.85059	20.48	14.52	11	1.51	0	0	0	0.04	0.61	0.3	0.72	0.56	45.93	43.89	38.78	3.94	2.4	1.37	0.51	0.29	0.88	UP	1.4028	9.1138e-05
EpseOBP15	Cluster-36879.54152	43.41	52.08	26.48	14.56	0	0	37.38	8.52	30.91	62.53	61.32	36.92	7.3	38.92	48.54	7.88	22.39	10.44	10.41	37.42	50.31	FALSE	-0.48686	0.94757
EpseOBP16	Cluster-36879.82834	2351.97	2011.39	1077.94	675.27	48.23	168.02	2.99	13.09	111.35	231.59	287.56	249.93	721.13	3148.69	3268.69	140.14	1602.66	933.57	90.78	16.69	36.98	FALSE	0.28321	0.94757
EpseOBP17	Cluster-36879.56220	9.93	4.54	13.13	0	0	0	0.11	0.11	0	0	0.23	0	0.74	3.11	2.69	0	0	0	0	0	0	DOWN	-2.15	0.031436
EpseOBP18	Cluster-36879.65135	42.37	20.55	16.24	40.75	3.79	12.74	0.48	0.58	7.94	4.4	10.7	3.75	24.25	105.61	84.56	1.54	657.26	324.4	0.36	2	15.02	UP	1.3717	0.04726
EpseOBP19	Cluster-36879.82654	762.81	323.57	508.05	0.79	0	0	0	0	0.06	1.08	1.22	1.7	179.7	603.53	514.18	0	11.35	0	0	0.05	0	FALSE	-0.33698	0.94757
EpseOBP20	Cluster-36879.119448	0	0	0	0	0	0	0.06	0.99	0	0	0.07	0.16	0.12	0	0	0	0	0	14.8	24.88	30.14	FALSE	1.4841	0.94757
EpseOBP21	Cluster-36879.102336	0	0	0	0	0	0	0	0	0	0	0	0	0	0	0	0	0	0	5.61	15.97	40.28	FALSE	NA	NA
EpseOBP22	Cluster-36879.80728	118.81	78	205.72	860.54	220.25	423.28	1.49	7.99	2.39	5.72	13.47	9.55	541.44	129.82	258.03	276.76	571.24	569.55	57.97	2.09	3.07	FALSE	1.1816	0.10165
EpseOBP23	Cluster-36879.90325	17.23	6.86	6.65	1.97	0	0	0	0.09	0.11	0.95	0.67	0.73	2.48	11.24	7.75	0	0	0	0.39	0.5	0.37	FALSE	-0.57709	0.89202
EpseOBP24	Cluster-36879.41021	9.58	4.28	3.13	1.85	0	0	8.74	17.67	23.12	69.67	37.4	67.53	1.02	4.15	2.17	0	3.86	0	45.15	272.8	64.2	FALSE	-1.3019	0.38632
EpseOBP25	Cluster-36879.83777	195.93	156.82	139.76	5.28	0	0	0	0	0	0	0	0	77.84	128.9	144.26	1.54	0.5	0	0	0	0.16	FALSE	-0.59778	0.38123
EpseOBP26	Cluster-36879.82803	4508.21	4073.78	3526.08	110.06	57.75	88.68	3.25	12.86	69.39	777.28	1170.68	1223.61	3478.24	5451.75	4441.05	75.11	283.13	164.92	29.09	15.41	28	FALSE	0.039593	0.96594
EpseOBP27	Cluster-36879.106082	0.18	0	0.32	15.84	0	0	30.93	25.96	58.7	39.24	18.13	58.93	0.62	0.43	0.46	0	1.9	11.64	27.67	85.82	136.47	FALSE	1.5575	0.87359
EpseOBP28	Cluster-36879.23865	0	0	0	0	0	0	0.06	0	0	0.01	0	0.16	0	0	0	0	0	0.57	0	0	0	FALSE	NA	NA
EpseOBP29	Cluster-36879.110312	0	0.99	0	0	0	0	0	0	0	0	1.59	0	0.51	0	0.05	0	0	0	1635	7.8	2.17	FALSE	-1.1322	0.94757
EpseOBP30	Cluster-123121.2	25.9	30.31	20.99	59.21	29.77	30.3	0	0.72	1.3	1.17	0.31	1.2	6.65	1.82	0.16	4.88	13.98	34.18	0.79	0.93	0.22	FALSE	-3.2739	0.099603
EpseOBP31	Cluster-36879.131206	0	0	0	0	0	0	0	0	0	0	0	0	0	0	0	0	0	0	763.05	18.39	6.25	FALSE	NA	NA
EpseOBP32	Cluster-137683.0	1.3	0.36	0	4.38	30.67	0	0	0	0	0	0	0	0	0	0	0	0	15.99	0	0	0	FALSE	-4.3184	0.59171
EpseOBP33	Cluster-36879.68051	124.12	92.96	136.81	0	0	6.96	0.61	1.68	1.34	6.43	10.14	4.21	193.49	109.23	97.42	3.1	22.45	4.98	1.1	1.13	1.95	FALSE	0.094192	0.94757
EpsePBP1	Cluster-36879.85204	286.69	123.01	279.53	0	0	0	0.23	0	0	0	0	0	2447.35	2302.92	2980.87	3.52	14.97	3.55	0.19	0	0	UP	3.4527	6.5196e-30
EpsePBP2	Cluster-36879.79252	346.57	81.97	273.28	0	0	0	0.11	0	0	0	0	0	3938.66	4756.6	2703.3	0	36.13	0	0	0	0	UP	4.0131	7.4834e-22
EpsePBP3	Cluster-36879.82304	611.08	204.44	657.19	4.71	0	0	0	0	0	0	0	0	6457.92	9572.79	8300.28	19.36	532.05	118.6	0	0.04	0.35	UP	4.0216	1.096e-28
EpsePBP4	Cluster-36879.100181	0.19	0.05	0	0	0	0	0	0	0.09	0.12	0	0	1.05	1.34	0.77	0	0	0	51.11	9.77	20.07	UP	3.9523	0.017381
EpseGOBP1	Cluster-36879.82729	3479.03	1285.1	3066.9	6.32	0	0	0.03	0.01	0	0.05	0.01	0	1096.11	1379.89	1417.75	4.84	30.2	5.64	0.02	0.01	0	DOWN	-1.0263	0.035465
EpseGOBP2	Cluster-36879.82778	3795.81	1743.82	3521.77	5.18	0	5.21	0.13	0.09	0.02	0.08	0.05	0.1	2793.08	2744.79	3520.52	0.32	40.97	6.96	0.01	0	0	FALSE	-0.026143	0.9776
EpseIR1	Cluster-36879.74835	1.82	0.98	0	0	0	0	0	0	0	0	0	0	0	1.19	0	0	0	0	0	0	0	FALSE	-1.3486	0.94757
EpseIR2	Cluster-36879.91920	6.69	4.4	5.27	0	0	0	0.21	0.09	0.16	0.26	0	0	4.1	10.91	8.92	0	0	0	0	0	0.15	FALSE	0.47599	0.90531
EpseIR3	Cluster-36879.38046	0	0	0	0	0	0	0	0	0	0	0	0	0	0	0.93	0	0	0	0	0	0	FALSE	5.3122	0.78348
EpseIR4	Cluster-36879.111342	1.99	0.94	1.05	0	0	0	0	0	0	0.08	0.05	0.08	0	0.34	0.53	0	0	0	0	0	0.02	FALSE	-2.2465	0.18052
EpseIR5	Cluster-36879.37791	0	0	0	0	0	0	8.61	5.82	6.36	0.13	0.77	1	0	0	0.25	0	0	0	0.1	0.37	0	FALSE	4.4641	0.57787
EpseIR6	Cluster-36879.69387	0.21	0	0	0	0	0	0	0.16	0.37	0	0.59	0	0	0.35	0	0	0	0	0	0.68	0	FALSE	0.80323	0.96446
EpseIR7	Cluster-36879.86180	63.3	49.58	72.89	0.75	0	0	0.09	0.34	2.61	1.79	3.04	1.13	44.55	49.34	53.59	0.44	1.55	0.82	1.76	0.25	0.27	FALSE	-0.38645	0.54633
EpseIR8	Cluster-36879.55516	0.28	0	0	0	0	0	0	0	0	0	0	0	0.66	0.85	0.38	0	0	0	0	0	0	FALSE	2.8296	0.19227
EpseIR9	Cluster-36879.76092	3.11	3.28	2.71	0	0	0	1.39	0.69	0.43	0	0	0.06	3.49	2.89	2.79	0	0	0	0.04	0.24	0	FALSE	-0.076407	0.96446
EpseIR10	Cluster-36879.75169	2.48	1.86	2.24	0	0	0	0	0	0	0	0	0	2.2	6.01	5.3	0	0	0	0	0	0	FALSE	0.97512	0.32249
EpseIR11	Cluster-36879.93650	3.72	2.58	4.84	0	0	0	2.73	5.78	5.81	3.18	3.48	3.63	3.07	3.12	2.52	3.54	1.72	0	1.69	1.04	1.91	FALSE	-0.42217	0.94757
EpseIR12	Cluster-124225.0	0.13	0.22	0.09	0	0	0	0	0	0	0	0	0	0.45	0	0.42	0	0	0	0	0	0	FALSE	0.84568	0.94757
EpseIR13	Cluster-94191.0	0	0	0	0	0	0	0	0	0	0.4	0.19	0.51	0	0	0	0	0	0	0.13	0.06	0.13	FALSE	NA	NA
EpseIR14	Cluster-36879.133665	0	0.12	0	0	0	0	0.17	0.14	0.04	0.18	0.24	0.11	0.06	0	0.03	0	0	0	0.73	0.03	0.1	FALSE	-0.56407	0.96446
EpseIR15	Cluster-36879.101617	0	0	0.57	0	0	0	11.76	6.2	10.57	0.96	0.03	0.99	0.24	0.16	0.08	0	0	0	0	0.08	0.22	FALSE	-0.17311	0.97831
EpseIR16	Cluster-36879.86086	17.56	11	27.36	0	0	0	0	0	0	0	0	0.06	6.92	11.16	15.03	0	0	0	0.22	0	0	FALSE	-0.8084	0.43089
EpseIR17	Cluster-36879.35861	2.05	1.49	1.29	0	0	0	0.1	0	0	0.1	0.25	0.11	1.36	5.29	3.13	0	3.18	4.02	0	0.08	0	FALSE	0.93337	0.55041
EpseIR18	Cluster-36879.40217	0	0	0.15	0	0	0	0.08	0.08	0.39	0.59	0.29	0.22	0.21	0.07	0.2	0	0	0	0.38	0.3	0.4	FALSE	1.6639	0.88163
EpseIR19	Cluster-36879.93929	0.1	0	0	0	0	0	0	0.11	0	0	0	0	0.29	0.94	0.91	0	0	0	0	0	0	UP	4.4752	0.0014888
EpseIR20	Cluster-36879.92727	11.27	6.46	14.87	0.39	0	0	0	0	0.07	0	0	0.04	5.78	7.32	7.76	0	0	0	0	0	0	FALSE	-0.67224	0.22391
EpseIR21	Cluster-36879.56580	2.24	3.72	1.13	0	0	0	0	0.13	0	3.67	2.55	1.64	1.6	0.46	0.98	0	0	0	0.13	0	0	FALSE	-1.3799	0.56414
EpseIR22	Cluster-36879.103493	0	0	0.16	0	0	0	0	0	0	0	0	0	0	0	0.69	0	0	0	0	0	0	FALSE	2.0131	0.94757
EpseIR23	Cluster-134313.3	3.47	3.2	4.06	0	0	0	0	0	0	0	0	0	0.73	2.93	2.66	0	0	0	0	0	0	FALSE	-0.83783	0.60849
EpseIR24	Cluster-36879.89854	11.16	6.68	19.07	0	0	0	0.04	0	0	0.03	0	0	4.12	11.89	9.51	0	0	0	0.02	0	0.05	FALSE	-0.55968	0.7503
EpseIR25	Cluster-36879.79405	6.29	5.73	7.52	1.63	0.71	0.06	6.91	8.99	8.37	4.67	7.17	2.96	5.62	6.53	6.39	0.98	0.69	2.79	6.6	4.23	7.47	FALSE	-0.14176	0.94757
EpseIR26	Cluster-36879.32198	0.17	0	0.02	0	0	0	0	0.05	0	0	0.05	0.06	0.19	0.21	0.12	0	0	1.12	0.51	0.07	0	FALSE	1.4626	0.93769
EpseIR27	Cluster-36879.133505	0	0	0	0	0	0	0	0	0	0.78	0.17	0.07	0.15	0	0	0	0	0	0.34	0.15	0.17	FALSE	1.4841	0.94757
EpseIR28	Cluster-36879.93500	33.11	37.49	33.29	0	0	0	0.03	0	0	12.27	6.01	3.97	6.16	10.69	10.96	0	0	0	0	0.09	0.03	DOWN	-2.003	2.3506e-08
EpseCSP1	Cluster-36879.82632	74.21	70.12	24.73	166.82	0	18.52	41.76	43.18	523.97	3974.06	2868.76	2096.56	58.41	492.18	358.92	22.86	442.03	226.17	22.21	147.94	386.54	FALSE	2.2883	0.19092
EpseCSP2	Cluster-36879.82720	0.24	0.42	0	0	0	0	0	0.17	0.56	0	1.2	0.97	1.3	0.92	0.34	0	0	0	0	0.62	0.35	FALSE	1.7849	0.62794
EpseCSP3	Cluster-36879.117329	0	0	0	0	0	0	1.54	1.02	0.03	0.18	0	0	0	0.5	0.57	0	0	0	0.16	0.09	0	FALSE	5.6336	0.72531
EpseCSP4	Cluster-36879.84166	7.55	2.94	1.28	2.04	0	0	0.4	2.21	2.29	7.19	8.18	9.29	3.83	5.16	3.15	2.7	2.77	0	2.99	1.94	4.05	FALSE	-0.022994	0.98946
EpseCSP5	Cluster-36879.26691	0	0.18	0.23	0	0	0	1.16	1.92	0.46	3.7	4.83	3.21	0.38	1.35	0.87	0	9.1	0	3.01	9.31	6.14	FALSE	2.5429	0.22668
EpseCSP6	Cluster-36879.26690	0.13	0.33	0.09	0	0	0	0.18	0	0.39	0.29	0.44	0	0	0.3	0	0	0	0	0.15	0	0.57	FALSE	-1.0147	0.94757
EpseCSP7	Cluster-36879.56189	6.05	6.33	2.18	2.45	0	6.73	0	12.1	12.27	27.2	23.56	16.01	1.87	5.83	4.12	0	0	0	2.82	23.8	0	FALSE	-0.44	0.94757
EpseCSP8	Cluster-81.1	0	2.33	0.54	1.63	0	0	0	0.64	2.96	27.78	20.13	12.18	0.26	0	0.18	0	6.35	5.41	0.28	0	0.09	FALSE	-2.9518	0.45033
EpseCSP9	Cluster-36879.82202	862.66	625.4	134.94	9317.76	881.38	2366.67	2.31	8.26	26.77	5.04	11.95	77.52	44.37	64.65	37.79	3129.34	16807.7	7902.12	0	1.15	4.25	DOWN	-3.685	0.00019748
EpseCSP10	Cluster-36879.100741	14.32	10.75	6.27	100.85	0	17.01	8.31	7.88	18.01	233.92	209.45	151.41	15.32	30.51	26.62	53.87	109.77	146.99	10.75	49.19	32.55	FALSE	1.0888	0.16733
EpseCSP11	Cluster-36117.0	0	0	0	0	0	0	0	0	0	0	0	0	0	0	0	129.02	0	0	0	0	0	FALSE	NA	NA
EpseCSP12	Cluster-36879.2712	0.47	0.49	0.27	2.72	0	3.91	0	0	0.54	2.77	7.48	3.84	0.78	0.45	0	3.86	10.97	0	0	0.13	0	FALSE	-0.11836	0.9776
EpseCSP13	Cluster-36879.82906	3118.55	2041.89	1719.75	1802.01	117.99	786.09	235.24	666.73	2554.48	1386.19	2906.4	1971.42	9493.56	1129.55	1412.25	381.82	811.72	605.8	1058.15	767.78	1669.44	FALSE	0.72602	0.94757
EpseCSP14	Cluster-36879.4942	0.18	0	0	0	0	0	0	0	0.05	0	3.47	0.17	0	0	0	0	0	0	0	0	0.1	FALSE	-3.2921	0.94757
EpseCSP15	Cluster-36879.9094	1.32	0.5	0.53	3.23	0	0	0.32	0.43	0.61	91.37	153.09	1.79	5.67	12.53	5.49	3.03	15.38	1.25	1.8	11.58	19.1	UP	3.2529	0.00061257
EpseCSP16	Cluster-36879.71294	68.91	69.45	31.41	252.56	0	19.62	4.07	6.45	53.88	81.61	76.36	22.88	79.75	568.11	293.52	29.08	982.59	436.2	39.71	289.43	512.07	FALSE	2.3361	0.093607
EpseCSP17	Cluster-36879.21136	0.13	0.34	0.21	7.58	12.55	17.16	0.03	0	0	0.03	0.06	0.05	0.09	0.03	0.5	20.12	2.05	0	0	0	0	FALSE	-0.25474	0.96446
EpseCSP18	Cluster-36879.25684	0.59	0.91	1.02	0	0	0	1.44	10.12	10.29	123.66	24.06	133.12	0.58	0.42	0.38	1.15	1.75	0	24.29	83.38	72.82	FALSE	-0.97362	0.89703
EpseCSP19	Cluster-36879.81615	94.19	43.02	50.56	103.93	12.05	55.54	1.28	5.9	26.75	8.48	25.77	5.52	77.95	117.66	86.05	19.59	212.15	137.6	40.91	27.51	54.61	FALSE	0.53323	0.52909
EpseCSP20	Cluster-36879.47434	1.04	3.88	0.88	9.3	0	16.25	79.18	122.65	101.05	19.42	9.97	14.45	1.2	2.04	3.26	15.3	10.56	13.96	5.02	3.67	8.33	FALSE	-0.03303	0.98631
EpseCSP21	Cluster-36879.80687	42.57	2.96	0.17	0	0	0	0	0.18	1.27	0.28	0.54	0.36	0.98	0.67	1.13	0	0	0	0.09	0	0	FALSE	-4.0559	0.18681
EpseCSP22	Cluster-36879.19112	0	0	0	0	0	0	0	0	0.3	5.56	1.11	2.67	0	0	0	0	0	0	0	0	0.04	FALSE	NA	NA
EpseCSP23	Cluster-36879.123591	0	0	2.14	0	0	0	0	0	0	4.5	7.3	0.96	0	1.37	0	0	0	0	0	4.88	2.11	FALSE	-0.90527	0.96446
EpseCSP24	Cluster-36879.82980	3337.26	3584.95	3343.64	0	0	0	0	0.89	0.34	1.21	6.29	3.14	965.64	930.29	897.99	0	3.14	0	0.4	0.24	0	DOWN	-2.0154	6.3321e-14
EpseCSP25	Cluster-36879.87477	497.52	400.89	277.19	1738.46	135.2	537.3	47.83	415.58	387.26	5041.95	6465.29	8225.46	1359.09	274.53	312.88	288.31	2216.08	1061.36	969.66	974.31	641.64	FALSE	0.63519	0.94757
EpseCSP26	Cluster-36879.49871	1.31	2.77	2.48	0	0	0	27.07	10.42	8.12	1.99	4.09	3.75	2.15	0.42	0.76	0	0	0	2.14	0.7	2.03	FALSE	-1.0918	0.59877
EpseCSP27	Cluster-36879.83332	0	0	0	0	0	0	0	0	0	0	1.14	0.92	10.34	0	0	0	0	0	0	0	0	FALSE	23.589	NA
