# Supplementary material for: Transcriptome Profiling of Euproctis pseudoconspersa Reveals Candidate Olfactory Genes for Type III Sex Pheromone Detection
Source: Int J Mol Sci. 2025 Feb 7;26(4):1405. doi: 10.3390/ijms26041405 (PMC11855508; doi:10.3390/ijms26041405)
Supplement: Supplementary file 1 [file ijms-26-01405-s001.zip › Table S5.xlsx]

## Sheet: Sheet1
Gene name	Forward primer	Revese primer
EpseOBP7	GCTATGGGAAGACGATTGAGAA	TTTGCACGTAGGCGAGAG
EpseOBP16	GGTGCTTGTCCACAATGTTC	CCAGCGTATTGGCGTACTAT
EpseOBP27	CGCCTACACCTCTGATGC	GTTGTGCTTCTGCTCTGGA
EpseOBP33	CTCAGACCGTTGCTCCAG	TGTTTCATCGCATCGTGATTTG
EpseOR7	AAGTAAAGTGCGACGAGAAGT	CCAAGTTGCCGAAGTATTTGTT
EpseOR14	CAACAATGACCGTTTGCTGAA	GGCGTGCTTCTGCTGTAT
EpseOR21	ATAATGCTGAGTTACACGAAATGC	CCAAGCCTCGGGATGTTT
EpseOR28	ATAATGCTGAGTTACACGAAATGC	CCAAGCCTCGGGATGTTT
EpseOR35	GGTGTGCTACGACGAAATCTA	TCTTCTGAATCGGCGAACATT
EpseOR42	GTTGGTCTCTAATAGCCGTCTG	CTTCGCACACCTCGTCTC
EpseOR49	CACTGCTGATGGCAAGGA	TTGATGAGATGGCGGAAGAC
EpseOR56	AATACACCGACCGCTATGAC	TTGATGAGATGCCCGATGAC
